# Supplementary material for: SWCNT/PEDOT:PSS/SA Composite Yarns with High Mechanical Strength and Flexibility via Wet Spinning for Thermoelectric Applications
Source: Sensors (Basel). 2025 Oct 7;25(19):6202. doi: 10.3390/s25196202 (PMC12526872; doi:10.3390/s25196202)
Supplement: Supplementary file 1 [file sensors-25-06202-s001.zip]

Archive with 1 entries (1 files):
- sensors-3821862-supplementary.pdf
